# Supplementary material for: Improving Mental Health Knowledge and Reducing Mental Health Stigma Among Public Safety Personnel: Comparison of Live vs. Online Psychoeducation Training Programs
Source: Int J Environ Res Public Health. 2024 Oct 15;21(10):1358. doi: 10.3390/ijerph21101358 (PMC11507392; doi:10.3390/ijerph21101358)
Supplement: Supplementary file 1 [file ijerph-21-01358-s001.zip]

Archive with 1 entries (1 files):
- ijerph-3171007-supplementary.pdf
